# Supplementary material for: Transcriptome Profiling and Network Analysis Provide Insights Into the Pathogenesis of Vulvar Lichen Sclerosus
Source: Front Genet. 2022 Jun 17;13:905450. doi: 10.3389/fgene.2022.905450 (PMC9247155; doi:10.3389/fgene.2022.905450)
Supplement: Supplementary file 5 [file Table4.XLSX]

## Sheet: Sheet1
	Top 50 upregulated genes							Top 50 downregulated genes
	ensembl	entrez	symbol	logFC	adj.Pvalue			ensembl	entrez	symbol	logFC	adj.Pvalue
	ENSG00000099977	1652	DDT	4.11123	5.1304e-10			ENSG00000125740	2354	FOSB	-6.6539961935829	2.10326e-29
	ENSG00000279278	-	AC245060.6	3.56162	1.29315e-06			ENSG00000148339	114789	SLC25A25	-3.61758830171158	1.53978e-12
	ENSG00000262814	6182	MRPL12	4.3115	2.032e-06			ENSG00000144655	64651	CSRNP1	-3.62912287215961	1.53978e-12
	ENSG00000273373	-	AL355488.1	2.7928	8.49423e-05			ENSG00000119508	8013	NR4A3	-4.64011658299049	3.41313e-12
	ENSG00000276409	6358	CCL14	2.93564	0.000117752			ENSG00000123358	3164	NR4A1	-5.12874790767523	6.45666e-11
	ENSG00000168209	54541	DDIT4	2.45305	0.000226201			ENSG00000275993	102724428	SIK1B	-3.27411648112117	1.86721e-10
	ENSG00000177045	147912	SIX5	2.89935	0.000394052			ENSG00000153234	4929	NR4A2	-4.10268300030661	3.54122e-10
	ENSG00000274422	-	AC245060.5	2.70517	0.000449607			ENSG00000113070	1839	HBEGF	-4.34900049797205	3.54122e-10
	ENSG00000130222	10912	GADD45G	4.01924	0.000471703			ENSG00000162772	467	ATF3	-4.20285268950973	3.54122e-10
	ENSG00000080947	114819	CROCCP3	2.47406	0.000528626			ENSG00000198576	23237	ARC	-3.2684320734897	7.28148e-10
	ENSG00000152082	80097	MZT2B	2.50151	0.000794204			ENSG00000261026	-	AC105046.1	-3.7194875450474	1.02744e-09
	ENSG00000197582	441481	GPX1P1	3.46561	0.000906666			ENSG00000179388	1960	EGR3	-3.05893354433108	2.16508e-09
	ENSG00000183458	-	AC138932.1	2.57283	0.000934561			ENSG00000269989	-	AC036176.3	-4.34410898837404	1.29333e-07
	ENSG00000187608	9636	ISG15	2.32442	0.00113265			ENSG00000214318	100505704	ATP5MC1P6	-3.95125961323766	1.80562e-07
	ENSG00000109625	8532	CPZ	2.94802	0.00136592			ENSG00000215875	729828	ST13P20	-3.47731811283476	1.80562e-07
	ENSG00000280071	102724023	FP565260.6	3.47806	0.001411			ENSG00000284669	-	AC092053.3	-3.96135407353243	2.65112e-07
	ENSG00000103024	4832	NME3	2.28534	0.001411			ENSG00000242515	54575	UGT1A10	-3.68409371346285	2.65112e-07
	ENSG00000283341	-	AC068205.2	3.33433	0.00154179			ENSG00000166483	7465	WEE1	-2.65997852308133	5.78858e-07
	ENSG00000227896	-	AL731569.1	3.0013	0.00165476			ENSG00000142627	1969	EPHA2	-2.52039446524024	2.032e-06
	ENSG00000171817	163255	ZNF540	2.33743	0.00168616			ENSG00000124882	2069	EREG	-2.8516485984832	2.032e-06
	ENSG00000166289	79156	PLEKHF1	2.88736	0.00182231			ENSG00000175592	8061	FOSL1	-4.8113904984422	2.032e-06
	ENSG00000270605	-	AL353622.1	2.64212	0.00224989			ENSG00000120738	1958	EGR1	-3.60757276374211	2.61905e-06
	ENSG00000186891	8784	TNFRSF18	2.56671	0.00240602			ENSG00000163659	25976	TIPARP	-2.55532626006835	3.87162e-06
	ENSG00000211450	280636	SELENOH	2.15196	0.00267246			ENSG00000136826	9314	KLF4	-2.53258798913558	4.53637e-06
	ENSG00000261326	100996511	LINC01355	2.09078	0.00301504			ENSG00000112394	117247	SLC16A10	-2.42084184080421	1.04129e-05
	ENSG00000122386	7755	ZNF205	2.25148	0.00308377			ENSG00000157557	2114	ETS2	-2.46842321984573	1.05938e-05
	ENSG00000233429	100506311	HOTAIRM1	2.19035	0.00335436			ENSG00000132326	8864	PER2	-2.4094514937953	1.07792e-05
	ENSG00000224934	-	AL391684.1	2.57739	0.00365018			ENSG00000163874	80149	ZC3H12A	-2.42970445227305	1.17203e-05
	ENSG00000159884	203260	CCDC107	5.4954	0.0042653			ENSG00000234604	-	AL021068.2	-3.38456461884069	1.30476e-05
	ENSG00000278922	-	AC002310.6	3.55073	0.00446355			ENSG00000148841	85450	ITPRIP	-2.32612555612172	2.04288e-05
	ENSG00000185669	333929	SNAI3	3.44609	0.00506909			ENSG00000111981	80329	ULBP1	-4.30807366421356	4.38754e-05
	ENSG00000187626	387032	ZKSCAN4	2.13575	0.00572318			ENSG00000257797	-	AC039056.1	-3.82149109182591	4.47414e-05
	ENSG00000280214	-	AC027682.7	3.20955	0.00572318			ENSG00000128016	7538	ZFP36	-2.47429122440054	4.47414e-05
	ENSG00000181790	575	ADGRB1	2.16607	0.00577846			ENSG00000165195	5277	PIGA	-2.334738236138	4.53534e-05
	ENSG00000134323	4613	MYCN	2.39896	0.00577846			ENSG00000118503	7128	TNFAIP3	-2.35199202482292	4.67911e-05
	ENSG00000197182	400931	MIRLET7BHG	2.05932	0.00588358			ENSG00000168389	84879	MFSD2A	-2.25681733554522	4.67911e-05
	ENSG00000124479	4693	NDP	3.25396	0.00604773			ENSG00000087074	23645	PPP1R15A	-2.44424752256772	5.96471e-05
	ENSG00000188820	441168	CALHM6	7.5284	0.00616849			ENSG00000241945	5822	PWP2	-2.49563042920395	6.09603e-05
	ENSG00000180739	53637	S1PR5	2.05555	0.00657117			ENSG00000260368	-	AC027373.1	-2.77842220446063	6.09603e-05
	ENSG00000130203	348	APOE	3.33173	0.00684728			ENSG00000073756	5743	PTGS2	-4.3936508573499	6.09603e-05
	ENSG00000129932	83475	DOHH	2.56391	0.00688729			ENSG00000111912	135112	NCOA7	-2.26572002680209	6.09603e-05
	ENSG00000225125	100130621	RANP4	4.10539	0.00691918			ENSG00000115963	390	RND3	-2.2445741478189	8.16238e-05
	ENSG00000261269	-	AC093278.2	2.01124	0.00754354			ENSG00000159388	7832	BTG2	-2.20871362692315	0.000104588
	ENSG00000213638	113179	ADAT3	4.09291	0.00830601			ENSG00000145283	345274	SLC10A6	-2.29130476655612	0.000104588
	ENSG00000274460	-	AC092119.2	2.57445	0.00904634			ENSG00000165997	221079	ARL5B	-2.24172712155863	0.000117752
	ENSG00000002330	572	BAD	2.04016	0.00970956			ENSG00000107165	7306	TYRP1	-2.18919287922149	0.000146654
	ENSG00000179841	9495	AKAP5	1.88595	0.0098132			ENSG00000120129	1843	DUSP1	-2.98433941585354	0.000159978
	ENSG00000198133	161145	TMEM229B	2.12959	0.010145			ENSG00000172602	27289	RND1	-4.02260530699185	0.00019006
	ENSG00000172366	100287175	MCRIP2	2.03369	0.0103879			ENSG00000184557	9021	SOCS3	-3.63423546930955	0.000224438
	ENSG00000136371	10588	MTHFS	3.60524	0.0105603			ENSG00000124466	27076	LYPD3	-2.1363866191003	0.000224719
